# Supplementary material for: Two new genera of big-eyed minute litter bugs (Hemiptera, Schizopteridae, Hypselosomatinae) from Brazil and the Caribbean
Source: Zookeys. 2016 Dec 13;(640):79–102. doi: 10.3897/zookeys.640.9690 (PMC5240368; doi:10.3897/zookeys.640.9690)
Supplement: XML Treatment for Hypselosomops [file zookeys.640.9690-treatment1.xml]

<!DOCTYPE tp:taxon-treatment
  PUBLIC "-//TaxonX//DTD Taxonomic Treatment Publishing DTD v0 20100105//EN" "tax-treatment-NSO.dtd">
<tp:taxon-treatment xmlns:tp="http://www.plazi.org/taxpub"><tp:treatment-meta><kwd-group><label>Taxon classification</label><kwd><named-content content-type="kingdom">Animalia</named-content></kwd><kwd><named-content content-type="order">Hemiptera</named-content></kwd><kwd><named-content content-type="family">Schizopteridae</named-content></kwd></kwd-group><mixed-citation publication-type="journal"><person-group><name><surname>Hoey-Chamberlain</surname><given-names>Rochelle</given-names></name><name><surname>Weirauch</surname><given-names>Christiane</given-names></name></person-group><article-title>Two new genera of big-eyed minute litter bugs (<tp:taxon-name><tp:taxon-name-part taxon-name-part-type="order">Hemiptera</tp:taxon-name-part></tp:taxon-name>, <tp:taxon-name><tp:taxon-name-part taxon-name-part-type="family">Schizopteridae</tp:taxon-name-part></tp:taxon-name>, <tp:taxon-name><tp:taxon-name-part taxon-name-part-type="subfamily">Hypselosomatinae</tp:taxon-name-part></tp:taxon-name>) from Brazil and the Caribbean</article-title><source>Zookeys</source><day>13</day><month>12</month><year>2016</year><volume>2016</volume><issue>640</issue><fpage>79</fpage><lpage>102</lpage><pub-id pub-id-type="doi">10.3897/zookeys.640.9690</pub-id></mixed-citation></tp:treatment-meta><tp:nomenclature><tp:taxon-name>
            <tp:taxon-name-part taxon-name-part-type="genus">Hypselosomops</tp:taxon-name-part>
            <object-id xmlns:xlink="http://www.w3.org/1999/xlink" content-type="zoobank" xlink:type="simple">http://zoobank.org/364FFCA8-2B30-4F67-A09E-E17258ACFDBE</object-id>
          </tp:taxon-name><tp:taxon-status xmlns:xlink="http://www.w3.org/1999/xlink" xlink:type="simple">gen. n.</tp:taxon-status><xref ref-type="fig" rid="F2">Figures 2</xref><xref ref-type="fig" rid="F3">, 3</xref><xref ref-type="fig" rid="F4">, 4</xref><xref ref-type="fig" rid="F5">, 5</xref><xref ref-type="fig" rid="F6">, 6</xref><xref ref-type="fig" rid="F7">, 7</xref></tp:nomenclature><tp:treatment-sec sec-type="type species" id="SECID0ETZAG"><title>Type species.</title><p>
            <italic><tp:taxon-name><tp:taxon-name-part taxon-name-part-type="genus">Hypselosomops</tp:taxon-name-part> <tp:taxon-name-part taxon-name-part-type="species">pecki</tp:taxon-name-part></tp:taxon-name></italic> sp. n.</p></tp:treatment-sec><tp:treatment-sec sec-type="diagnosis" id="SECID0ED1AG"><title>Diagnosis.</title><p>Distinguished among <tp:taxon-name><tp:taxon-name-part taxon-name-part-type="subfamily">Hypselosomatinae</tp:taxon-name-part></tp:taxon-name> by males with two wing morphs (macropterous and submacropterous); slightly enlarged and dorsally expanded first labial segment lacking anterior “teeth-like” setae (Fig. <xref ref-type="fig" rid="F5">5D</xref>); third and fourth labial segments distinctly separated (Fig. <xref ref-type="fig" rid="F5">5D</xref>); clypeus without macrosetae but with medial apical indentation with small basal flap and a row of five small setae at apex (Fig. <xref ref-type="fig" rid="F5">5C</xref>); large seta with strongly expanded apex originating dorsoapically on third tarsal segment of all legs; tergite eight with bipartite process on left side (Fig. <xref ref-type="fig" rid="F4">4A, D</xref>); two conjunctival appendages at base of vesica (Fig. <xref ref-type="fig" rid="F4">4A, B</xref>). Most similar among New World <tp:taxon-name><tp:taxon-name-part taxon-name-part-type="subfamily">Hypselosomatinae</tp:taxon-name-part></tp:taxon-name> to <italic><tp:taxon-name><tp:taxon-name-part taxon-name-part-type="genus">Ommatides</tp:taxon-name-part></tp:taxon-name></italic> in coloration (Fig. <xref ref-type="fig" rid="F12">12</xref>). Among Old World hypselosomatine genera similar to <italic><tp:taxon-name><tp:taxon-name-part taxon-name-part-type="genus">Duonota</tp:taxon-name-part></tp:taxon-name></italic> and <italic><tp:taxon-name><tp:taxon-name-part taxon-name-part-type="genus">Rectilamina</tp:taxon-name-part></tp:taxon-name></italic> (<xref ref-type="bibr" rid="B8">Hill 1984</xref>), with which it shares the absence of clypeal macrosetae in males and the presence of three clypeal macrosetae in females, as well as the modifications of tergite eight in males and the presence and shape of the spermatheca in females. Distinguished from all hypselosomatine genera by the structure of the clypeus and the process of tergite eight.</p></tp:treatment-sec><tp:treatment-sec sec-type="description" id="SECID0EK3AG"><title>Description.</title><p>
            <bold>Male. Coloration.</bold> Head, thorax, abdomen ventrally, and forewing light to dark brown, with pale transverse band proximally on forewing; legs yellow, coxae brown; abdomen dorsally pale; genital capsule and genitalia light to dark brown. <bold>Surface and Vestiture.</bold> Clypeus without macrosetae, with a depression in apical half and a row of five small setae at apex; buccula and first labial segment each with a pair of stout ventrolateral macrosetae; second labial segment with pair of lateral macrosetae (Fig. <xref ref-type="fig" rid="F5">5C</xref>); first antennal segment with five setae; ratio of length of third antennal segment and fourth antennal segment approximately 0.93; fore femur without anterior macroseta; hind tibia with four erect medium-length macrosetae ventrally on distal half; second tarsomere of hind leg with one macroseta anteroventrally (Fig. <xref ref-type="fig" rid="F5">5B</xref>); projections on left side of tergite eight with distinctive spines at apices, anteriormost process of tergite eight with simple spines, posterior process of tergite eight with spines with differentiated bases; anophore without distinctive setae (Fig. <xref ref-type="fig" rid="F5">5H</xref>). <bold>Structure.</bold> First labial segment slightly enlarged, with small frontally converging lobes (Fig. <xref ref-type="fig" rid="F5">5C, D</xref>); clypeus with medial apical indentation with small basal flap (Fig. <xref ref-type="fig" rid="F5">5C</xref>); ratio of pronotal collar length to pronotum length 0.23 (macropterous male), 0.28 (submacropterous male); disc steeply declivous, not decurrent anteriorly; collar slightly depressed below pronotum (Fig. <xref ref-type="fig" rid="F2">2</xref>); postnotum subrectangular (i.e. the freely projecting portion is straight along most of the posterior margin, curving only laterally, as in <italic><tp:taxon-name><tp:taxon-name-part taxon-name-part-type="genus">Rectilamina</tp:taxon-name-part></tp:taxon-name></italic> Hill); ratio of height of fore femora to length of fore femora 0.25 in macropterous and submacropterous morph; tarsal formula 2-3-3; large seta with strongly expanded apex originating dorsoapically on third tarsal segment of all legs; pretarsus with two long, thin parempodia with slightly expanded and flattened apex; inflated arolium absent (Fig. <xref ref-type="fig" rid="F5">5B, E, F</xref>); ratio of length of hind tibia to width of pronotum 1.00 (macropterous), 1.11 (submacropterous); fore wing polymorphic (macropterous or submacropterous); wing venation as in Fig. <xref ref-type="fig" rid="F3">3A, C, D</xref>; trapezoidal cell variable; discal cell elongate rectangular; in macropterous form first anal vein not meeting cubitus, in submacropterous form first anal vein meeting cubitus forming cubital cell; macropterous form with full length hind wing, submacropterous form with greatly reduced hind wing; abdomen with two pairs of spiracles (on sternites seven and eight). <bold>Genitalia.</bold> Posterior margin of sternite seven simple, very slightly asymmetrical (Fig. <xref ref-type="fig" rid="F4">4C</xref>); right side of tergite eight with small projection, left side with two projections (one short and semi-triangular, and one long, slender and curving dorsad), each with distinctive spines on apices (Fig. <xref ref-type="fig" rid="F4">4A, D</xref>); sternite eight free of sternite seven and with nearly medial triangular lobe (Fig. <xref ref-type="fig" rid="F4">4C</xref>); anophoric process long, thick and curving dorsally but without articulations (Fig. <xref ref-type="fig" rid="F4">4A</xref>); right paramere mitten-shaped with short process at base forming a “thumb”; left paramere scapula-shaped with a large thumb-shaped projection (Fig. <xref ref-type="fig" rid="F4">4A, B</xref>); vesica <!--PageBreak-->of average length with two bends, and two conjunctival appendages at base, one long and pointed, the other shorter and pointed and with a 90 degree bend just before the point (Fig. <xref ref-type="fig" rid="F4">4A, B</xref>).</p><fig id="F2" position="float" orientation="portrait"><label>Figure 2.</label><caption><p>Dorsal, ventral, and lateral habitus of macropterous and submacropterous males, female, and first, second, fourth, and fifth instar juveniles of <italic><tp:taxon-name><tp:taxon-name-part taxon-name-part-type="genus">Hypselosomops</tp:taxon-name-part> <tp:taxon-name-part taxon-name-part-type="species">pecki</tp:taxon-name-part></tp:taxon-name></italic>.</p></caption><graphic xmlns:xlink="http://www.w3.org/1999/xlink" xlink:href="zookeys-640-079-g002.jpg" position="float" orientation="portrait" xlink:type="simple" id="oo_114788.jpg"/></fig><fig id="F3" position="float" orientation="portrait"><label>Figure 3.</label><caption><p>
          <bold>A</bold> Macropterous male wing <bold>B</bold> submacropterous female wing: <bold>C, D</bold> submacropterous male wing of <italic><tp:taxon-name><tp:taxon-name-part taxon-name-part-type="genus">Hypselosomops</tp:taxon-name-part> <tp:taxon-name-part taxon-name-part-type="species">pecki</tp:taxon-name-part></tp:taxon-name></italic>.</p></caption><graphic xmlns:xlink="http://www.w3.org/1999/xlink" xlink:href="zookeys-640-079-g003.jpg" position="float" orientation="portrait" xlink:type="simple" id="oo_114789.jpg"/></fig><fig id="F4" position="float" orientation="portrait"><label>Figure 4.</label><caption><p>
          <italic><tp:taxon-name><tp:taxon-name-part taxon-name-part-type="genus">Hypselosomops</tp:taxon-name-part></tp:taxon-name></italic>: <bold>A</bold> male abdomen in dorsal view <bold>B</bold> male genitalia in dorsal view <bold>C</bold> male abdominal segments seven, eight, nine in ventral view <bold>D</bold> male tergite eight in lateral view <bold>E</bold> left side of female abdomen in lateral view <bold>F</bold> female abdomen in dorsal view <bold>G</bold> right side of female abdomen in lateral view <bold>H</bold> gonapophysis (<abbrev xmlns:xlink="http://www.w3.org/1999/xlink" xlink:title="posterior gonapophysis" id="ABBRID0EYBBG" xlink:type="simple">pg</abbrev>- posterior gonapophysis, <abbrev xmlns:xlink="http://www.w3.org/1999/xlink" xlink:title="anterior gonapophysis" id="ABBRID0E2BBG" xlink:type="simple">ag</abbrev>- anterior gonopophyses) <bold>I</bold> spermatheca including part of duct.</p></caption><graphic xmlns:xlink="http://www.w3.org/1999/xlink" xlink:href="zookeys-640-079-g004.jpg" position="float" orientation="portrait" xlink:type="simple" id="oo_114790.jpg"/></fig><fig id="F5" position="float" orientation="portrait"><label>Figure 5.</label><caption><p>
          <italic><tp:taxon-name><tp:taxon-name-part taxon-name-part-type="genus">Hypselosomops</tp:taxon-name-part></tp:taxon-name></italic> male, SEM images: <bold>A</bold> frontal-lateral-dorsal view of head <bold>B</bold> hind tarsus <bold>C</bold> close-up of frontal mouthparts <bold>D</bold> frontal view of head <bold>E</bold> mid tarsus: <bold>F</bold> fore tarsus <bold>G</bold> ventral view of thorax with head, pronotum and left mid and hind legs removed (showing the peg-like structure between legs hypothesized to be used for jumping) <bold>H</bold> dorsal view of genitalia.</p></caption><graphic xmlns:xlink="http://www.w3.org/1999/xlink" xlink:href="zookeys-640-079-g005.jpg" position="float" orientation="portrait" xlink:type="simple" id="oo_114791.jpg"/></fig><p>
            <bold>Female. Coloration.</bold> Similar to male. <bold>Surface and Vestiture.</bold> First antennal segment with five macrosetae; ratio of third antennal segment and fourth antennal segment approximately 0.93; clypeus not inflated with three (two basal, one at tip) macrosetae; second labial segment with pair of lateral macrosetae, buccula with pair of lateral macrosetae (Fig. <xref ref-type="fig" rid="F7">7A, D</xref>); fore femur without anterior macroseta; hind tibia with four erect medium-length macrosetae ventrally on distal half; second hind tarsomere with one macroseta anteroventrally (Fig. <xref ref-type="fig" rid="F7">7G</xref>); sternite with narrow U-shaped shiny area reaching about 1/3 towards anterior margin (Fig. <xref ref-type="fig" rid="F2">2</xref>). <bold>Structure.</bold> Similar to male, but ratio of pronotal collar length to pronotum length 0.18; disc steeply declivous, not decurrent anteriorly; collar slightly depressed below pronotum (Fig. <xref ref-type="fig" rid="F2">2</xref>); postnotum short and rectangular; ratio of height of fore femora to length of fore femora 0.29; tarsal formula 2-2-3; pretarsus as in male: ratio of length of hind tibia to width of pronotum 1.03; submacropterous; wing venation as in Fig. <xref ref-type="fig" rid="F3">3</xref>; discal cell elongate rectangular; first anal vein meeting cubitus to form cubital cell; hind wing lacking; tergite eight without posterolateral projections (Fig. <xref ref-type="fig" rid="F4">4E, G</xref>); abdomen with two pairs of spiracles (on tergite seven and sternite eight). <bold>Genitalia.</bold> Anterior gonapophysis with three teeth, no subapical serration (Fig. <xref ref-type="fig" rid="F4">4E, G, H</xref>); posterior gonapophysis with two teeth (Fig. <xref ref-type="fig" rid="F4">4E, G, H</xref>); median styloid bifurcate (Fig. <xref ref-type="fig" rid="F4">4F</xref>); gonoplacs round apically (Fig. <xref ref-type="fig" rid="F4">4F</xref>); spermathecal gland spherical; spermathecal gland duct straight; spermathecal reservoir globular with two bends; spermathecal duct long and straight (Fig. <xref ref-type="fig" rid="F4">4I</xref>).</p><fig id="F6" position="float" orientation="portrait"><label>Figure 6.</label><caption><p>
          <italic><tp:taxon-name><tp:taxon-name-part taxon-name-part-type="genus">Hypselosomops</tp:taxon-name-part></tp:taxon-name></italic> male, confocal images: <bold>A</bold> dorsal view of genitalia <bold>B</bold> dorsal view of genitalia tilted slightly left <bold>C</bold> dorsal view of genitalia tilted slightly more to the left.</p></caption><graphic xmlns:xlink="http://www.w3.org/1999/xlink" xlink:href="zookeys-640-079-g006.jpg" position="float" orientation="portrait" xlink:type="simple" id="oo_114792.jpg"/></fig><fig id="F7" position="float" orientation="portrait"><label>Figure 7.</label><caption><p>
          <italic><tp:taxon-name><tp:taxon-name-part taxon-name-part-type="genus">Hypselosomops</tp:taxon-name-part></tp:taxon-name></italic> female, SEM images: <bold>A</bold> front-ventral view of head and thorax <bold>B</bold> inner surface of wing <bold>C</bold> outer surface of wing <bold>D</bold> close-up frontal view of mouthparts <bold>E</bold> mid leg <bold>F</bold> front leg <bold>G</bold> hind leg</p></caption><graphic xmlns:xlink="http://www.w3.org/1999/xlink" xlink:href="zookeys-640-079-g007.jpg" position="float" orientation="portrait" xlink:type="simple" id="oo_114793.jpg"/></fig><!--PageBreak--><!--PageBreak--><p>
            <bold>Nymphs</bold>: For habitus and size of first, second, fourth, and fifth instar nymphs, see Fig. <xref ref-type="fig" rid="F2">2</xref> and Table <xref ref-type="table" rid="T1">1</xref>.</p></tp:treatment-sec><tp:treatment-sec sec-type="etymology" id="SECID0EMHBG"><title>Etymology.</title><p>“<italic><tp:taxon-name><tp:taxon-name-part taxon-name-part-type="genus">Hypselosom</tp:taxon-name-part></tp:taxon-name></italic>” from <italic><tp:taxon-name><tp:taxon-name-part taxon-name-part-type="genus">Hypselosoma</tp:taxon-name-part></tp:taxon-name></italic>, the type genus of <tp:taxon-name><tp:taxon-name-part taxon-name-part-type="subfamily">Hypselosomatinae</tp:taxon-name-part></tp:taxon-name>, and “<italic>ops</italic>” which is Greek for “having the appearance of”, due to the similarity of this genus to <italic><tp:taxon-name><tp:taxon-name-part taxon-name-part-type="genus">Hypselosoma</tp:taxon-name-part></tp:taxon-name></italic>. The gender is feminine.</p><!--PageBreak--><!--PageBreak--></tp:treatment-sec><tp:treatment-sec sec-type="notes" id="SECID0EQIBG"><title>Notes.</title><p>The medial apical indentation with small basal flap on the clypeus (Fig. <xref ref-type="fig" rid="F5">5C</xref>) is a unique character, the likes of which have been described in only one other species, <italic><tp:taxon-name><tp:taxon-name-part taxon-name-part-type="genus">Hypselosoma</tp:taxon-name-part> <tp:taxon-name-part taxon-name-part-type="species">oncerochilotum</tp:taxon-name-part></tp:taxon-name></italic> Hill, from Queensland, Australia (<xref ref-type="bibr" rid="B11">Hill 1987</xref>). We suspect that this feature may be associated with an organ of unknown function, however, histological studies would be required to confirm this hypothesis. Also the large seta with strongly expanded apex originating dorsoapically on the third tarsal segment of all legs is a distinctive character similar to the larger dorsal seta on the apical tarsomeres in <italic><tp:taxon-name><tp:taxon-name-part taxon-name-part-type="genus">Silhouettanus</tp:taxon-name-part></tp:taxon-name></italic> Hill (<xref ref-type="bibr" rid="B14">Hill 2014</xref>).</p></tp:treatment-sec><tp:treatment-sec sec-type="distribution" id="SECID0ETJBG"><title>Distribution.</title><p>Specimens of this genus have been collected in Cuba and the Dominican Republic.</p></tp:treatment-sec><tp:treatment-sec><!--Section generated to contain objects referenced in tp:taxon-treatment.--><fig id="F12" position="float" orientation="portrait"><label>Figure 12.</label><caption><p>
          <italic><tp:taxon-name><tp:taxon-name-part taxon-name-part-type="genus">Ommatides</tp:taxon-name-part> <tp:taxon-name-part taxon-name-part-type="species">insignis</tp:taxon-name-part></tp:taxon-name></italic> holotype: <bold>A</bold> enlarged first labial segment <bold>B</bold> anterior teeth like setae; <italic><tp:taxon-name><tp:taxon-name-part taxon-name-part-type="genus">Williamsocoris</tp:taxon-name-part> <tp:taxon-name-part taxon-name-part-type="species">ornatus</tp:taxon-name-part></tp:taxon-name></italic> holotype: <bold>C</bold> enlarged first labial segment <bold>D</bold> horn like or tubular structure occupying third and fourth labial segments <bold>E</bold> anterior teeth like setae of first labial segment <bold>F</bold> pronotal collar <bold>G</bold> projection of genital capsule; and <italic><tp:taxon-name><tp:taxon-name-part taxon-name-part-type="genus">Glyptocombus</tp:taxon-name-part> <tp:taxon-name-part taxon-name-part-type="species">saltator</tp:taxon-name-part></tp:taxon-name></italic> non-type: <bold>H</bold> projection of genital capsule</p></caption><graphic xmlns:xlink="http://www.w3.org/1999/xlink" xlink:href="zookeys-640-079-g012.jpg" position="float" orientation="portrait" xlink:type="simple" id="oo_114798.jpg"/></fig><table-wrap id="T1" position="float" orientation="portrait"><label>Table 1.</label><caption><p>Specimen measurements in mm.</p></caption><table id="TID0EF6AG" rules="all"><tbody><tr><th rowspan="1" colspan="1">Species</th><th rowspan="1" colspan="7">
              <italic><tp:taxon-name><tp:taxon-name-part taxon-name-part-type="genus">Hypselosomops</tp:taxon-name-part> <tp:taxon-name-part taxon-name-part-type="species">pecki</tp:taxon-name-part></tp:taxon-name></italic>
            </th><th rowspan="1" colspan="1">
              <italic><tp:taxon-name><tp:taxon-name-part taxon-name-part-type="genus">Hypsohapsis</tp:taxon-name-part> <tp:taxon-name-part taxon-name-part-type="species">takiyae</tp:taxon-name-part></tp:taxon-name></italic>
            </th></tr><tr><th rowspan="1" colspan="1">Sex</th><th rowspan="1" colspan="1">Male (macropterous)</th><th rowspan="1" colspan="1">Male (brachypterous)</th><th rowspan="1" colspan="1">Female</th><th rowspan="1" colspan="1">1st instar</th><th rowspan="1" colspan="1">2nd instar</th><th rowspan="1" colspan="1">4th instar</th><th rowspan="1" colspan="1">5th instar</th><th rowspan="1" colspan="1">Male</th></tr><tr><td rowspan="1" colspan="1">
              <bold><abbrev xmlns:xlink="http://www.w3.org/1999/xlink" xlink:title="Unique specimen identifier" id="ABBRID0EDBAE" xlink:type="simple">USI</abbrev></bold>
            </td><td rowspan="1" colspan="1">UCR_ENT 00091116</td><td rowspan="1" colspan="1">UCR_ENT 00091117</td><td rowspan="1" colspan="1">UCR_ENT 00096912</td><td rowspan="1" colspan="1">UCR_ENT 00096916</td><td rowspan="1" colspan="1">UCR_ENT 00096917</td><td rowspan="1" colspan="1">UCR_ENT 00096918</td><td rowspan="1" colspan="1">UCR_ENT 00096919</td><td rowspan="1" colspan="1">UCR_ENT 00111639</td></tr><tr><td rowspan="1" colspan="1">
              <bold>Total length</bold>
            </td><td rowspan="1" colspan="1">1.49</td><td rowspan="1" colspan="1">1.03</td><td rowspan="1" colspan="1">1.09</td><td rowspan="1" colspan="1"/><td rowspan="1" colspan="1"/><td rowspan="1" colspan="1"/><td rowspan="1" colspan="1"/><td rowspan="1" colspan="1">1.51</td></tr><tr><td rowspan="1" colspan="1">
              <bold>Body length</bold>
            </td><td rowspan="1" colspan="1">1.53</td><td rowspan="1" colspan="1">1.03</td><td rowspan="1" colspan="1">1.38</td><td rowspan="1" colspan="1">0.69</td><td rowspan="1" colspan="1">0.80</td><td rowspan="1" colspan="1">1.03</td><td rowspan="1" colspan="1">1.13</td><td rowspan="1" colspan="1">1.48</td></tr><tr><td rowspan="1" colspan="1">
              <bold>Pronotum width</bold>
            </td><td rowspan="1" colspan="1">0.61</td><td rowspan="1" colspan="1">0.53</td><td rowspan="1" colspan="1">0.54</td><td rowspan="1" colspan="1"/><td rowspan="1" colspan="1"/><td rowspan="1" colspan="1"/><td rowspan="1" colspan="1"/><td rowspan="1" colspan="1">0.74</td></tr><tr><td rowspan="1" colspan="1">
              <bold>Pronotum length</bold>
            </td><td rowspan="1" colspan="1">0.16</td><td rowspan="1" colspan="1">0.23</td><td rowspan="1" colspan="1">0.18</td><td rowspan="1" colspan="1"/><td rowspan="1" colspan="1"/><td rowspan="1" colspan="1"/><td rowspan="1" colspan="1"/><td rowspan="1" colspan="1">0.26</td></tr><tr><td rowspan="1" colspan="1">
              <bold>Pronotal collar length</bold>
            </td><td rowspan="1" colspan="1">0.04</td><td rowspan="1" colspan="1">0.07</td><td rowspan="1" colspan="1">0.05</td><td rowspan="1" colspan="1"/><td rowspan="1" colspan="1"/><td rowspan="1" colspan="1"/><td rowspan="1" colspan="1"/><td rowspan="1" colspan="1">0.05</td></tr><tr><td rowspan="1" colspan="1">
              <bold><abbrev xmlns:xlink="http://www.w3.org/1999/xlink" xlink:title="ratio of pronotal collar length to pronotum length" id="ABBRID0E6GAE" xlink:type="simple">LC:LP</abbrev></bold>
            </td><td rowspan="1" colspan="1">0.23</td><td rowspan="1" colspan="1">0.28</td><td rowspan="1" colspan="1">0.28</td><td rowspan="1" colspan="1"/><td rowspan="1" colspan="1"/><td rowspan="1" colspan="1"/><td rowspan="1" colspan="1"/><td rowspan="1" colspan="1">0.21</td></tr><tr><td rowspan="1" colspan="1">
              <bold>Vertex width</bold>
            </td><td rowspan="1" colspan="1">0.36</td><td rowspan="1" colspan="1">0.36</td><td rowspan="1" colspan="1">0.37</td><td rowspan="1" colspan="1">0.28</td><td rowspan="1" colspan="1">0.22</td><td rowspan="1" colspan="1">0.31</td><td rowspan="1" colspan="1">0.33</td><td rowspan="1" colspan="1">0.50</td></tr><tr><td rowspan="1" colspan="1">
              <bold>Eye width</bold>
            </td><td rowspan="1" colspan="1">0.68</td><td rowspan="1" colspan="1">0.65</td><td rowspan="1" colspan="1">0.67</td><td rowspan="1" colspan="1">0.41</td><td rowspan="1" colspan="1">0.46</td><td rowspan="1" colspan="1">0.60</td><td rowspan="1" colspan="1">0.61</td><td rowspan="1" colspan="1">0.92</td></tr><tr><td rowspan="1" colspan="1">
              <bold>Width between eyes</bold>
            </td><td rowspan="1" colspan="1"/><td rowspan="1" colspan="1"/><td rowspan="1" colspan="1"/><td rowspan="1" colspan="1"/><td rowspan="1" colspan="1"/><td rowspan="1" colspan="1"/><td rowspan="1" colspan="1"/><td rowspan="1" colspan="1">0.37</td></tr><tr><td rowspan="1" colspan="1">
              <bold>Fore femora depth/ height</bold>
            </td><td rowspan="1" colspan="1">0.07</td><td rowspan="1" colspan="1">0.08</td><td rowspan="1" colspan="1">0.08</td><td rowspan="1" colspan="1">0.05</td><td rowspan="1" colspan="1">0.05</td><td rowspan="1" colspan="1">0.07</td><td rowspan="1" colspan="1">0.07</td><td rowspan="1" colspan="1">0.17</td></tr><tr><td rowspan="1" colspan="1">
              <bold>Fore femora length</bold>
            </td><td rowspan="1" colspan="1">0.28</td><td rowspan="1" colspan="1">0.30</td><td rowspan="1" colspan="1">0.28</td><td rowspan="1" colspan="1">0.17</td><td rowspan="1" colspan="1">0.13</td><td rowspan="1" colspan="1">0.24</td><td rowspan="1" colspan="1">0.25</td><td rowspan="1" colspan="1">0.56</td></tr><tr><td rowspan="1" colspan="1">
              <bold><abbrev xmlns:xlink="http://www.w3.org/1999/xlink" xlink:title="ratio of height" id="ABBRID0E2MAE" xlink:type="simple">DFF:LFF</abbrev></bold>
            </td><td rowspan="1" colspan="1">0.25</td><td rowspan="1" colspan="1">0.26</td><td rowspan="1" colspan="1">0.29</td><td rowspan="1" colspan="1">0.30</td><td rowspan="1" colspan="1">0.41</td><td rowspan="1" colspan="1">0.31</td><td rowspan="1" colspan="1">0.30</td><td rowspan="1" colspan="1">0.30</td></tr><tr><td rowspan="1" colspan="1">
              <bold>Hind tibia length</bold>
            </td><td rowspan="1" colspan="1">0.61</td><td rowspan="1" colspan="1">0.59</td><td rowspan="1" colspan="1">0.56</td><td rowspan="1" colspan="1">0.24</td><td rowspan="1" colspan="1">0.24</td><td rowspan="1" colspan="1">0.30</td><td rowspan="1" colspan="1">0.42</td><td rowspan="1" colspan="1">0.72</td></tr><tr><td rowspan="1" colspan="1">
              <bold><abbrev xmlns:xlink="http://www.w3.org/1999/xlink" xlink:title="ratio of length of hind tibia to width of pronotum" id="ABBRID0E2OAE" xlink:type="simple">LHT:WP</abbrev></bold>
            </td><td rowspan="1" colspan="1">1.00</td><td rowspan="1" colspan="1">1.11</td><td rowspan="1" colspan="1">1.03</td><td rowspan="1" colspan="1"/><td rowspan="1" colspan="1"/><td rowspan="1" colspan="1"/><td rowspan="1" colspan="1"/><td rowspan="1" colspan="1">0.97</td></tr><tr><td rowspan="1" colspan="1">
              <bold>a1 length</bold>
            </td><td rowspan="1" colspan="1"/><td rowspan="1" colspan="1">0.08</td><td rowspan="1" colspan="1"/><td rowspan="1" colspan="1"/><td rowspan="1" colspan="1"/><td rowspan="1" colspan="1"/><td rowspan="1" colspan="1"/><td rowspan="1" colspan="1"/></tr><tr><td rowspan="1" colspan="1">
              <bold>a2 length</bold>
            </td><td rowspan="1" colspan="1"/><td rowspan="1" colspan="1">0.07</td><td rowspan="1" colspan="1"/><td rowspan="1" colspan="1"/><td rowspan="1" colspan="1"/><td rowspan="1" colspan="1"/><td rowspan="1" colspan="1"/><td rowspan="1" colspan="1"/></tr><tr><td rowspan="1" colspan="1">
              <bold>a3 length</bold>
            </td><td rowspan="1" colspan="1"/><td rowspan="1" colspan="1">0.28</td><td rowspan="1" colspan="1"/><td rowspan="1" colspan="1"/><td rowspan="1" colspan="1"/><td rowspan="1" colspan="1"/><td rowspan="1" colspan="1"/><td rowspan="1" colspan="1"/></tr><tr><td rowspan="1" colspan="1">
              <bold>a4 length</bold>
            </td><td rowspan="1" colspan="1"/><td rowspan="1" colspan="1">0.30</td><td rowspan="1" colspan="1"/><td rowspan="1" colspan="1"/><td rowspan="1" colspan="1"/><td rowspan="1" colspan="1"/><td rowspan="1" colspan="1"/><td rowspan="1" colspan="1"/></tr><tr><td rowspan="1" colspan="1">
              <bold>a3:a4</bold>
            </td><td rowspan="1" colspan="1"/><td rowspan="1" colspan="1">0.93</td><td rowspan="1" colspan="1"/><td rowspan="1" colspan="1"/><td rowspan="1" colspan="1"/><td rowspan="1" colspan="1"/><td rowspan="1" colspan="1"/><td rowspan="1" colspan="1"/></tr></tbody></table></table-wrap></tp:treatment-sec><ref-list><ref id="B8"><mixed-citation xmlns:xlink="http://www.w3.org/1999/xlink" xlink:type="simple">
          <person-group><name name-style="western"><surname>Hill</surname><given-names>L</given-names></name></person-group> (<year>1984</year>) <article-title>New genera of <tp:taxon-name><tp:taxon-name-part taxon-name-part-type="subfamily">Hypselosomatinae</tp:taxon-name-part></tp:taxon-name> (<tp:taxon-name><tp:taxon-name-part taxon-name-part-type="suborder">Heteroptera</tp:taxon-name-part></tp:taxon-name>: <tp:taxon-name><tp:taxon-name-part taxon-name-part-type="family">Schizopteridae</tp:taxon-name-part></tp:taxon-name>) from Australia.</article-title> <source>Australia Journal of Zoology</source>, <series>Supplementary Series</series> <volume>103</volume>: <fpage>1</fpage>–<lpage>55</lpage>. <ext-link xlink:type="simple" ext-link-type="doi" xlink:href="10.1071/AJZS103">https://doi.org/10.1071/AJZS103</ext-link></mixed-citation></ref><ref id="B11"><mixed-citation xmlns:xlink="http://www.w3.org/1999/xlink" xlink:type="simple">
          <person-group><name name-style="western"><surname>Hill</surname><given-names>L</given-names></name></person-group> (<year>1987</year>) <article-title>Four new Australian species of <italic><tp:taxon-name><tp:taxon-name-part taxon-name-part-type="genus">Hypselosoma</tp:taxon-name-part></tp:taxon-name></italic> Reuter (<tp:taxon-name><tp:taxon-name-part taxon-name-part-type="suborder">Heteroptera</tp:taxon-name-part></tp:taxon-name>: <tp:taxon-name><tp:taxon-name-part taxon-name-part-type="family">Schizopteridae</tp:taxon-name-part></tp:taxon-name>).</article-title> <source>Australian Journal of Entomology</source> <volume>26</volume>: <fpage>265</fpage>–<lpage>278</lpage>. <ext-link xlink:type="simple" ext-link-type="doi" xlink:href="10.1111/j.1440-6055.1987.tb00300.x">https://doi.org/10.1111/j.1440-6055.1987.tb00300.x</ext-link></mixed-citation></ref><ref id="B14"><mixed-citation xmlns:xlink="http://www.w3.org/1999/xlink" xlink:type="simple">
          <person-group><name name-style="western"><surname>Hill</surname><given-names>L</given-names></name></person-group> (<year>2014</year>) <article-title>Revision of <italic><tp:taxon-name><tp:taxon-name-part taxon-name-part-type="genus">Silhouettanus</tp:taxon-name-part></tp:taxon-name></italic> with description of nine new species (<tp:taxon-name><tp:taxon-name-part taxon-name-part-type="order">Hemiptera</tp:taxon-name-part></tp:taxon-name>: <tp:taxon-name><tp:taxon-name-part taxon-name-part-type="suborder">Heteroptera</tp:taxon-name-part></tp:taxon-name>: <tp:taxon-name><tp:taxon-name-part taxon-name-part-type="family">Schizopteridae</tp:taxon-name-part></tp:taxon-name>).</article-title> <source>Zootaxa</source> <volume>3815</volume>(<issue>3</issue>): <fpage>353</fpage>–<lpage>385</lpage>. <ext-link xlink:type="simple" ext-link-type="doi" xlink:href="10.11646/zootaxa.3815.3.3">https://doi.org/10.11646/zootaxa.3815.3.3</ext-link></mixed-citation></ref></ref-list></tp:taxon-treatment>
