# Supplementary material for: Two new genera of big-eyed minute litter bugs (Hemiptera, Schizopteridae, Hypselosomatinae) from Brazil and the Caribbean
Source: Zookeys. 2016 Dec 13;(640):79–102. doi: 10.3897/zookeys.640.9690 (PMC5240368; doi:10.3897/zookeys.640.9690)
Supplement: XML Treatment for Hypselosomops pecki [file zookeys.640.9690-treatment2.xml]

<!DOCTYPE tp:taxon-treatment
  PUBLIC "-//TaxonX//DTD Taxonomic Treatment Publishing DTD v0 20100105//EN" "tax-treatment-NSO.dtd">
<tp:taxon-treatment xmlns:tp="http://www.plazi.org/taxpub"><tp:treatment-meta><kwd-group><label>Taxon classification</label><kwd><named-content content-type="kingdom">Animalia</named-content></kwd><kwd><named-content content-type="order">Hemiptera</named-content></kwd><kwd><named-content content-type="family">Schizopteridae</named-content></kwd></kwd-group><mixed-citation publication-type="journal"><person-group><name><surname>Hoey-Chamberlain</surname><given-names>Rochelle</given-names></name><name><surname>Weirauch</surname><given-names>Christiane</given-names></name></person-group><article-title>Two new genera of big-eyed minute litter bugs (<tp:taxon-name><tp:taxon-name-part taxon-name-part-type="order">Hemiptera</tp:taxon-name-part></tp:taxon-name>, <tp:taxon-name><tp:taxon-name-part taxon-name-part-type="family">Schizopteridae</tp:taxon-name-part></tp:taxon-name>, <tp:taxon-name><tp:taxon-name-part taxon-name-part-type="subfamily">Hypselosomatinae</tp:taxon-name-part></tp:taxon-name>) from Brazil and the Caribbean</article-title><source>Zookeys</source><day>13</day><month>12</month><year>2016</year><volume>2016</volume><issue>640</issue><fpage>79</fpage><lpage>102</lpage><pub-id pub-id-type="doi">10.3897/zookeys.640.9690</pub-id></mixed-citation></tp:treatment-meta><tp:nomenclature><tp:taxon-name>
            <tp:taxon-name-part taxon-name-part-type="genus">Hypselosomops</tp:taxon-name-part>
            <tp:taxon-name-part taxon-name-part-type="species">pecki</tp:taxon-name-part>
            <object-id xmlns:xlink="http://www.w3.org/1999/xlink" content-type="zoobank" xlink:type="simple">http://zoobank.org/5C2ABC84-8700-4E5F-BD7A-4DAD3D1E20D1</object-id>
          </tp:taxon-name><tp:taxon-status xmlns:xlink="http://www.w3.org/1999/xlink" xlink:type="simple">sp. n.</tp:taxon-status></tp:nomenclature><tp:treatment-sec sec-type="material" id="SECID0E2KBG"><title>Material.</title><p>
            <bold><italic>Type material</italic>.</bold> <bold>Holotype</bold>, male, slide mounted in Canada balsam: CUBA: Santiago, Gran Piedra, Isabelica, <named-content xmlns:xlink="http://www.w3.org/1999/xlink" content-type="dwc:verbatimCoordinates" xlink:type="simple"><named-content content-type="geo-json" specific-use="{&#34;type&#34;:&#34;Point&#34;,&#34;coordinates&#34;:[-75.600000,20.083330]}" id="NCID0ELLBG" xlink:type="simple">20.08333°N 75.6°W</named-content></named-content>, 1100 m, 07 Dec 1995 - 17 Dec 1995, S. B. Peck (UCR_ENT 00091116) (<named-content xmlns:xlink="http://www.w3.org/1999/xlink" content-type="dwc:institutional_code" xlink:type="simple">FMNH</named-content>). <bold>Paratypes</bold>: CUBA: Santiago: Gran Piedra Co.: Gran Piedra, Isabelica, <named-content xmlns:xlink="http://www.w3.org/1999/xlink" content-type="dwc:verbatimCoordinates" xlink:type="simple"><named-content content-type="geo-json" specific-use="{&#34;type&#34;:&#34;Point&#34;,&#34;coordinates&#34;:[-75.600000,20.083330]}" id="NCID0EVLBG" xlink:type="simple">20.08333°N 75.6°W</named-content></named-content>, 1100 m, 06 Dec 1995, S. B. Peck, 2 females (UCR_ENT 00098864, UCR_ENT 00098865) (<named-content xmlns:xlink="http://www.w3.org/1999/xlink" content-type="dwc:institutional_code" xlink:type="simple">FMNH</named-content>); 07 Dec 1995 - 17 Dec 1995, S. B. Peck, 1 female (UCR_ENT 00091115), 1 male slide mounted in Canada balsam (UCR_ENT 00091117), 5 point mounted males (UCR_ENT 00091118, UCR_ENT 00096904–UCR_ENT 00096907) (<named-content xmlns:xlink="http://www.w3.org/1999/xlink" content-type="dwc:institutional_code" xlink:type="simple">FMNH</named-content>); 14 Dec 1995, S. B. Peck, 3 males (UCR_ENT 00096909–UCR_ENT 00096911), 1 female slide mounted in Canada balsam (UCR_ENT 00096912), 3 point mounted females (UCR_ENT 00096913–UCR_ENT 00096915), 7 juveniles (UCR_ENT 00096916-UCR_ENT 00096922) (<named-content xmlns:xlink="http://www.w3.org/1999/xlink" content-type="dwc:institutional_code" xlink:type="simple">FMNH</named-content>). Gran Piedra, Meteo Radar Station, <named-content xmlns:xlink="http://www.w3.org/1999/xlink" content-type="dwc:verbatimCoordinates" xlink:type="simple"><named-content content-type="geo-json" specific-use="{&#34;type&#34;:&#34;Point&#34;,&#34;coordinates&#34;:[-75.627220,20.009440]}" id="NCID0E4LBG" xlink:type="simple">20.00944°N 75.62722°W</named-content></named-content>, 1100 m, 06 Dec 1995 - 17 Dec 1995, S. B. Peck, 2 males (UCR_ENT 00096908, UCR_ENT 00091120) (<named-content xmlns:xlink="http://www.w3.org/1999/xlink" content-type="dwc:institutional_code" xlink:type="simple">FMNH</named-content>). DOMINICAN REPUBLIC: La Vega: 8 km. S. Constanza on Hwy. 41, <named-content xmlns:xlink="http://www.w3.org/1999/xlink" content-type="dwc:verbatimCoordinates" xlink:type="simple"><named-content content-type="geo-json" specific-use="{&#34;type&#34;:&#34;Point&#34;,&#34;coordinates&#34;:[-70.719120,18.835380]}" id="NCID0EFMBG" xlink:type="simple">18.83538°N 70.71912°W</named-content></named-content>, 02 Sep 1997, P. W. Kovarik, 2 males (UCR_ENT 00094277, UCR_ENT 00094278) (TAMU).</p></tp:treatment-sec><tp:treatment-sec sec-type="diagnosis" id="SECID0EKMBG"><title>Diagnosis.</title><p>As in generic diagnosis.</p></tp:treatment-sec><tp:treatment-sec sec-type="description" id="SECID0EPMBG"><title>Description.</title><p>As in generic description.</p></tp:treatment-sec><tp:treatment-sec sec-type="description" id="SECID0EUMBG"><title>Measurements.</title><p>See Table <xref ref-type="table" rid="T1">1</xref>.</p></tp:treatment-sec><tp:treatment-sec sec-type="etymology" id="SECID0E5MBG"><title>Etymology.</title><p>Named in honor of Stewart B. Peck (Carleton University, Ottawa), who collected most known specimens of this species. A noun in genitive case.</p></tp:treatment-sec><tp:treatment-sec><!--Section generated to contain objects referenced in tp:taxon-treatment.--><table-wrap id="T1" position="float" orientation="portrait"><label>Table 1.</label><caption><p>Specimen measurements in mm.</p></caption><table id="TID0EF6AG" rules="all"><tbody><tr><th rowspan="1" colspan="1">Species</th><th rowspan="1" colspan="7">
              <italic><tp:taxon-name><tp:taxon-name-part taxon-name-part-type="genus">Hypselosomops</tp:taxon-name-part> <tp:taxon-name-part taxon-name-part-type="species">pecki</tp:taxon-name-part></tp:taxon-name></italic>
            </th><th rowspan="1" colspan="1">
              <italic><tp:taxon-name><tp:taxon-name-part taxon-name-part-type="genus">Hypsohapsis</tp:taxon-name-part> <tp:taxon-name-part taxon-name-part-type="species">takiyae</tp:taxon-name-part></tp:taxon-name></italic>
            </th></tr><tr><th rowspan="1" colspan="1">Sex</th><th rowspan="1" colspan="1">Male (macropterous)</th><th rowspan="1" colspan="1">Male (brachypterous)</th><th rowspan="1" colspan="1">Female</th><th rowspan="1" colspan="1">1st instar</th><th rowspan="1" colspan="1">2nd instar</th><th rowspan="1" colspan="1">4th instar</th><th rowspan="1" colspan="1">5th instar</th><th rowspan="1" colspan="1">Male</th></tr><tr><td rowspan="1" colspan="1">
              <bold><abbrev xmlns:xlink="http://www.w3.org/1999/xlink" xlink:title="Unique specimen identifier" id="ABBRID0EDBAE" xlink:type="simple">USI</abbrev></bold>
            </td><td rowspan="1" colspan="1">UCR_ENT 00091116</td><td rowspan="1" colspan="1">UCR_ENT 00091117</td><td rowspan="1" colspan="1">UCR_ENT 00096912</td><td rowspan="1" colspan="1">UCR_ENT 00096916</td><td rowspan="1" colspan="1">UCR_ENT 00096917</td><td rowspan="1" colspan="1">UCR_ENT 00096918</td><td rowspan="1" colspan="1">UCR_ENT 00096919</td><td rowspan="1" colspan="1">UCR_ENT 00111639</td></tr><tr><td rowspan="1" colspan="1">
              <bold>Total length</bold>
            </td><td rowspan="1" colspan="1">1.49</td><td rowspan="1" colspan="1">1.03</td><td rowspan="1" colspan="1">1.09</td><td rowspan="1" colspan="1"/><td rowspan="1" colspan="1"/><td rowspan="1" colspan="1"/><td rowspan="1" colspan="1"/><td rowspan="1" colspan="1">1.51</td></tr><tr><td rowspan="1" colspan="1">
              <bold>Body length</bold>
            </td><td rowspan="1" colspan="1">1.53</td><td rowspan="1" colspan="1">1.03</td><td rowspan="1" colspan="1">1.38</td><td rowspan="1" colspan="1">0.69</td><td rowspan="1" colspan="1">0.80</td><td rowspan="1" colspan="1">1.03</td><td rowspan="1" colspan="1">1.13</td><td rowspan="1" colspan="1">1.48</td></tr><tr><td rowspan="1" colspan="1">
              <bold>Pronotum width</bold>
            </td><td rowspan="1" colspan="1">0.61</td><td rowspan="1" colspan="1">0.53</td><td rowspan="1" colspan="1">0.54</td><td rowspan="1" colspan="1"/><td rowspan="1" colspan="1"/><td rowspan="1" colspan="1"/><td rowspan="1" colspan="1"/><td rowspan="1" colspan="1">0.74</td></tr><tr><td rowspan="1" colspan="1">
              <bold>Pronotum length</bold>
            </td><td rowspan="1" colspan="1">0.16</td><td rowspan="1" colspan="1">0.23</td><td rowspan="1" colspan="1">0.18</td><td rowspan="1" colspan="1"/><td rowspan="1" colspan="1"/><td rowspan="1" colspan="1"/><td rowspan="1" colspan="1"/><td rowspan="1" colspan="1">0.26</td></tr><tr><td rowspan="1" colspan="1">
              <bold>Pronotal collar length</bold>
            </td><td rowspan="1" colspan="1">0.04</td><td rowspan="1" colspan="1">0.07</td><td rowspan="1" colspan="1">0.05</td><td rowspan="1" colspan="1"/><td rowspan="1" colspan="1"/><td rowspan="1" colspan="1"/><td rowspan="1" colspan="1"/><td rowspan="1" colspan="1">0.05</td></tr><tr><td rowspan="1" colspan="1">
              <bold><abbrev xmlns:xlink="http://www.w3.org/1999/xlink" xlink:title="ratio of pronotal collar length to pronotum length" id="ABBRID0E6GAE" xlink:type="simple">LC:LP</abbrev></bold>
            </td><td rowspan="1" colspan="1">0.23</td><td rowspan="1" colspan="1">0.28</td><td rowspan="1" colspan="1">0.28</td><td rowspan="1" colspan="1"/><td rowspan="1" colspan="1"/><td rowspan="1" colspan="1"/><td rowspan="1" colspan="1"/><td rowspan="1" colspan="1">0.21</td></tr><tr><td rowspan="1" colspan="1">
              <bold>Vertex width</bold>
            </td><td rowspan="1" colspan="1">0.36</td><td rowspan="1" colspan="1">0.36</td><td rowspan="1" colspan="1">0.37</td><td rowspan="1" colspan="1">0.28</td><td rowspan="1" colspan="1">0.22</td><td rowspan="1" colspan="1">0.31</td><td rowspan="1" colspan="1">0.33</td><td rowspan="1" colspan="1">0.50</td></tr><tr><td rowspan="1" colspan="1">
              <bold>Eye width</bold>
            </td><td rowspan="1" colspan="1">0.68</td><td rowspan="1" colspan="1">0.65</td><td rowspan="1" colspan="1">0.67</td><td rowspan="1" colspan="1">0.41</td><td rowspan="1" colspan="1">0.46</td><td rowspan="1" colspan="1">0.60</td><td rowspan="1" colspan="1">0.61</td><td rowspan="1" colspan="1">0.92</td></tr><tr><td rowspan="1" colspan="1">
              <bold>Width between eyes</bold>
            </td><td rowspan="1" colspan="1"/><td rowspan="1" colspan="1"/><td rowspan="1" colspan="1"/><td rowspan="1" colspan="1"/><td rowspan="1" colspan="1"/><td rowspan="1" colspan="1"/><td rowspan="1" colspan="1"/><td rowspan="1" colspan="1">0.37</td></tr><tr><td rowspan="1" colspan="1">
              <bold>Fore femora depth/ height</bold>
            </td><td rowspan="1" colspan="1">0.07</td><td rowspan="1" colspan="1">0.08</td><td rowspan="1" colspan="1">0.08</td><td rowspan="1" colspan="1">0.05</td><td rowspan="1" colspan="1">0.05</td><td rowspan="1" colspan="1">0.07</td><td rowspan="1" colspan="1">0.07</td><td rowspan="1" colspan="1">0.17</td></tr><tr><td rowspan="1" colspan="1">
              <bold>Fore femora length</bold>
            </td><td rowspan="1" colspan="1">0.28</td><td rowspan="1" colspan="1">0.30</td><td rowspan="1" colspan="1">0.28</td><td rowspan="1" colspan="1">0.17</td><td rowspan="1" colspan="1">0.13</td><td rowspan="1" colspan="1">0.24</td><td rowspan="1" colspan="1">0.25</td><td rowspan="1" colspan="1">0.56</td></tr><tr><td rowspan="1" colspan="1">
              <bold><abbrev xmlns:xlink="http://www.w3.org/1999/xlink" xlink:title="ratio of height" id="ABBRID0E2MAE" xlink:type="simple">DFF:LFF</abbrev></bold>
            </td><td rowspan="1" colspan="1">0.25</td><td rowspan="1" colspan="1">0.26</td><td rowspan="1" colspan="1">0.29</td><td rowspan="1" colspan="1">0.30</td><td rowspan="1" colspan="1">0.41</td><td rowspan="1" colspan="1">0.31</td><td rowspan="1" colspan="1">0.30</td><td rowspan="1" colspan="1">0.30</td></tr><tr><td rowspan="1" colspan="1">
              <bold>Hind tibia length</bold>
            </td><td rowspan="1" colspan="1">0.61</td><td rowspan="1" colspan="1">0.59</td><td rowspan="1" colspan="1">0.56</td><td rowspan="1" colspan="1">0.24</td><td rowspan="1" colspan="1">0.24</td><td rowspan="1" colspan="1">0.30</td><td rowspan="1" colspan="1">0.42</td><td rowspan="1" colspan="1">0.72</td></tr><tr><td rowspan="1" colspan="1">
              <bold><abbrev xmlns:xlink="http://www.w3.org/1999/xlink" xlink:title="ratio of length of hind tibia to width of pronotum" id="ABBRID0E2OAE" xlink:type="simple">LHT:WP</abbrev></bold>
            </td><td rowspan="1" colspan="1">1.00</td><td rowspan="1" colspan="1">1.11</td><td rowspan="1" colspan="1">1.03</td><td rowspan="1" colspan="1"/><td rowspan="1" colspan="1"/><td rowspan="1" colspan="1"/><td rowspan="1" colspan="1"/><td rowspan="1" colspan="1">0.97</td></tr><tr><td rowspan="1" colspan="1">
              <bold>a1 length</bold>
            </td><td rowspan="1" colspan="1"/><td rowspan="1" colspan="1">0.08</td><td rowspan="1" colspan="1"/><td rowspan="1" colspan="1"/><td rowspan="1" colspan="1"/><td rowspan="1" colspan="1"/><td rowspan="1" colspan="1"/><td rowspan="1" colspan="1"/></tr><tr><td rowspan="1" colspan="1">
              <bold>a2 length</bold>
            </td><td rowspan="1" colspan="1"/><td rowspan="1" colspan="1">0.07</td><td rowspan="1" colspan="1"/><td rowspan="1" colspan="1"/><td rowspan="1" colspan="1"/><td rowspan="1" colspan="1"/><td rowspan="1" colspan="1"/><td rowspan="1" colspan="1"/></tr><tr><td rowspan="1" colspan="1">
              <bold>a3 length</bold>
            </td><td rowspan="1" colspan="1"/><td rowspan="1" colspan="1">0.28</td><td rowspan="1" colspan="1"/><td rowspan="1" colspan="1"/><td rowspan="1" colspan="1"/><td rowspan="1" colspan="1"/><td rowspan="1" colspan="1"/><td rowspan="1" colspan="1"/></tr><tr><td rowspan="1" colspan="1">
              <bold>a4 length</bold>
            </td><td rowspan="1" colspan="1"/><td rowspan="1" colspan="1">0.30</td><td rowspan="1" colspan="1"/><td rowspan="1" colspan="1"/><td rowspan="1" colspan="1"/><td rowspan="1" colspan="1"/><td rowspan="1" colspan="1"/><td rowspan="1" colspan="1"/></tr><tr><td rowspan="1" colspan="1">
              <bold>a3:a4</bold>
            </td><td rowspan="1" colspan="1"/><td rowspan="1" colspan="1">0.93</td><td rowspan="1" colspan="1"/><td rowspan="1" colspan="1"/><td rowspan="1" colspan="1"/><td rowspan="1" colspan="1"/><td rowspan="1" colspan="1"/><td rowspan="1" colspan="1"/></tr></tbody></table></table-wrap></tp:treatment-sec></tp:taxon-treatment>
