# Supplementary material for: Two new genera of big-eyed minute litter bugs (Hemiptera, Schizopteridae, Hypselosomatinae) from Brazil and the Caribbean
Source: Zookeys. 2016 Dec 13;(640):79–102. doi: 10.3897/zookeys.640.9690 (PMC5240368; doi:10.3897/zookeys.640.9690)
Supplement: XML Treatment for Hypsohapsis [file zookeys.640.9690-treatment3.xml]

<!DOCTYPE tp:taxon-treatment
  PUBLIC "-//TaxonX//DTD Taxonomic Treatment Publishing DTD v0 20100105//EN" "tax-treatment-NSO.dtd">
<tp:taxon-treatment xmlns:tp="http://www.plazi.org/taxpub"><tp:treatment-meta><kwd-group><label>Taxon classification</label><kwd><named-content content-type="kingdom">Animalia</named-content></kwd><kwd><named-content content-type="order">Hemiptera</named-content></kwd><kwd><named-content content-type="family">Schizopteridae</named-content></kwd></kwd-group><mixed-citation publication-type="journal"><person-group><name><surname>Hoey-Chamberlain</surname><given-names>Rochelle</given-names></name><name><surname>Weirauch</surname><given-names>Christiane</given-names></name></person-group><article-title>Two new genera of big-eyed minute litter bugs (<tp:taxon-name><tp:taxon-name-part taxon-name-part-type="order">Hemiptera</tp:taxon-name-part></tp:taxon-name>, <tp:taxon-name><tp:taxon-name-part taxon-name-part-type="family">Schizopteridae</tp:taxon-name-part></tp:taxon-name>, <tp:taxon-name><tp:taxon-name-part taxon-name-part-type="subfamily">Hypselosomatinae</tp:taxon-name-part></tp:taxon-name>) from Brazil and the Caribbean</article-title><source>Zookeys</source><day>13</day><month>12</month><year>2016</year><volume>2016</volume><issue>640</issue><fpage>79</fpage><lpage>102</lpage><pub-id pub-id-type="doi">10.3897/zookeys.640.9690</pub-id></mixed-citation></tp:treatment-meta><tp:nomenclature><tp:taxon-name>
            <tp:taxon-name-part taxon-name-part-type="genus">Hypsohapsis</tp:taxon-name-part>
            <object-id xmlns:xlink="http://www.w3.org/1999/xlink" content-type="zoobank" xlink:type="simple">http://zoobank.org/659AB66E-984D-40EE-9EAE-1119A9D04CD3</object-id>
          </tp:taxon-name><tp:taxon-status xmlns:xlink="http://www.w3.org/1999/xlink" xlink:type="simple">gen. n.</tp:taxon-status><xref ref-type="fig" rid="F8">Figures 8</xref><xref ref-type="fig" rid="F9">, 9</xref><xref ref-type="fig" rid="F10">, 10</xref><xref ref-type="fig" rid="F11">, 11</xref><!--PageBreak--></tp:nomenclature><tp:treatment-sec sec-type="type species" id="SECID0EVOBG"><title>Type species.</title><p>
            <italic><tp:taxon-name><tp:taxon-name-part taxon-name-part-type="genus">Hypsohapsis</tp:taxon-name-part> <tp:taxon-name-part taxon-name-part-type="species">takiyae</tp:taxon-name-part></tp:taxon-name></italic> sp. n.</p><!--PageBreak--></tp:treatment-sec><tp:treatment-sec sec-type="diagnosis" id="SECID0EGPBG"><title>Diagnosis.</title><p>Distinguished among <tp:taxon-name><tp:taxon-name-part taxon-name-part-type="subfamily">Hypselosomatinae</tp:taxon-name-part></tp:taxon-name> by first labial segment not dorsally expanded; clypeus with five macrosetae; 3 not 1 or 2 pairs of ventrolateral macroseta at base of mouthparts (bucculae and first two labial segments); fore femur without macrosetae; areolate fore wing with only traces of veins (Fig. <xref ref-type="fig" rid="F8">8</xref>); sternite eight large and capsule like; process of tergite eight looping internally and projecting externally as a long, thin process; a second scale like genitalic process with uncertain origin; sternite nine with a large lobe to the left at end (Figs <xref ref-type="fig" rid="F9">9</xref> and <xref ref-type="fig" rid="F10">10</xref>).</p><fig id="F8" position="float" orientation="portrait"><label>Figure 8.</label><caption><p>Dorsal, ventral, lateral right, lateral left, and frontal habitus of <italic><tp:taxon-name><tp:taxon-name-part taxon-name-part-type="genus">Hypsohapsis</tp:taxon-name-part> <tp:taxon-name-part taxon-name-part-type="species">takiyae</tp:taxon-name-part></tp:taxon-name></italic>.</p></caption><graphic xmlns:xlink="http://www.w3.org/1999/xlink" xlink:href="zookeys-640-079-g008.jpg" position="float" orientation="portrait" xlink:type="simple" id="oo_114794.jpg"/></fig><fig id="F9" position="float" orientation="portrait"><label>Figure 9.</label><caption><p>
          <italic><tp:taxon-name><tp:taxon-name-part taxon-name-part-type="genus">Hypsohapsis</tp:taxon-name-part> <tp:taxon-name-part taxon-name-part-type="species">takiyae</tp:taxon-name-part></tp:taxon-name></italic> <bold>A</bold> dorsal view of abdomen <bold>B</bold> closer view of dorsal abdomen <bold>C</bold> ventral view of abdomen <bold>D</bold> closer view of ventral abdomen</p></caption><graphic xmlns:xlink="http://www.w3.org/1999/xlink" xlink:href="zookeys-640-079-g009.jpg" position="float" orientation="portrait" xlink:type="simple" id="oo_114795.jpg"/></fig><fig id="F10" position="float" orientation="portrait"><label>Figure 10.</label><caption><p>
          <italic><tp:taxon-name><tp:taxon-name-part taxon-name-part-type="genus">Hypsohapsis</tp:taxon-name-part> <tp:taxon-name-part taxon-name-part-type="species">takiyae</tp:taxon-name-part></tp:taxon-name></italic> <bold>A</bold> dorsal view of abdomen <bold>B</bold> lateral left view of abdomen <bold>C</bold> ventral view of abdomen</p></caption><graphic xmlns:xlink="http://www.w3.org/1999/xlink" xlink:href="zookeys-640-079-g010.jpg" position="float" orientation="portrait" xlink:type="simple" id="oo_114796.jpg"/></fig></tp:treatment-sec><tp:treatment-sec sec-type="description" id="SECID0EWSBG"><title>Description.</title><p>
            <bold>Male. Coloration.</bold> Head, thorax, and forewing brown (including eyes); legs yellow; basal portion of coxae brown, abdomen pale; genital capsule and genitalia brown. <bold>Surface and Vestiture.</bold> Clypeus with five macrosetae (two basal, three at tip); first labial segment with a pair of stout lateral macrosetae, second labial segment with pair of lateral macrosetae, buccula with pair of lateral macrosetae; fore femora without anterior macroseta; ratio of length of hind tibia to width of pronotum 0.97; hind tibia with five erect macrosetae ventrad on distal half. <bold>Structure.</bold> ratio of pronotal collar length to pronotum length 0.21; disc steeply declivous, not decurrent anteriorly (Fig. <xref ref-type="fig" rid="F8">8</xref>); collar slightly depressed below pronotum (Fig. <xref ref-type="fig" rid="F9">9</xref>); postnotum of unknown shape (requires further dissection of specimen); ratio of height of fore femora to length of fore femora 0.30; tarsal formula 2-3-? (third tarsal segment hind of hind legs missing); pretarsus of front and middle legs with inflated arolia (pretarsus of hind leg unknown); elytrous with areolate and irregular coarse sculpturing; abdomen with seven pairs of spiracles (on sternites two through eight). <bold>Genitalia.</bold> Hind margin of sternite seven simple; left side of tergite eight with a process that loops around internally and then projects externally as a long thin process; right side of tergite eight with small <!--PageBreak-->projection and large external spiracle; left side with short slender projection that connects to sternite; sternite eight free of sternite seven; sternite eight large and capsule like, with elongated slender left margin that connects to tergite eight left-sided process; a flap like genitalic process (<abbrev xmlns:xlink="http://www.w3.org/1999/xlink" xlink:title="flap like process" id="ABBRID0ERTBG" xlink:type="simple">flp</abbrev>) on the left side posteriorly to segment eight is of uncertain origin; anophoric appendage absent; sternite nine lobe shaped to the left (in dorsal perspective) (Figs <xref ref-type="fig" rid="F9">9</xref>, <xref ref-type="fig" rid="F10">10</xref> and <xref ref-type="fig" rid="F11">11</xref>).</p><fig id="F11" position="float" orientation="portrait"><label>Figure 11.</label><caption><p>
          <italic><tp:taxon-name><tp:taxon-name-part taxon-name-part-type="genus">Hypsohapsis</tp:taxon-name-part> <tp:taxon-name-part taxon-name-part-type="species">takiyae</tp:taxon-name-part></tp:taxon-name></italic>, confocal images: <bold>A</bold> dorsal view of abdomen <bold>B</bold> closer view of dorsal abdomen.</p></caption><graphic xmlns:xlink="http://www.w3.org/1999/xlink" xlink:href="zookeys-640-079-g011.jpg" position="float" orientation="portrait" xlink:type="simple" id="oo_114797.jpg"/></fig><p>
            <bold>Female.</bold> Unknown.</p></tp:treatment-sec><tp:treatment-sec sec-type="etymology" id="SECID0E6UBG"><title>Etymology.</title><p>“<italic>Hypso</italic>” from <italic><tp:taxon-name><tp:taxon-name-part taxon-name-part-type="genus">Hypselosoma</tp:taxon-name-part></tp:taxon-name></italic>, the type genus of <tp:taxon-name><tp:taxon-name-part taxon-name-part-type="subfamily">Hypselosomatinae</tp:taxon-name-part></tp:taxon-name>, and “<italic>hapsis</italic>” which is Greek for “net” in reference to the netlike appearance of the fore wing due to their areolate and irregular, coarse sculpturing. The gender is feminine.</p></tp:treatment-sec><tp:treatment-sec sec-type="notes" id="SECID0EVVBG"><title>Notes.</title><p>This currently monotypic genus is described from a single male specimen from southern Brazil. It is clearly set apart from all described genera of <tp:taxon-name><tp:taxon-name-part taxon-name-part-type="subfamily">Hypseloso<!--PageBreak-->matinae</tp:taxon-name-part></tp:taxon-name> by the unique and complicated structure of the male genitalia. In particular, the seemingly internal process of segment eight is unknown among described <tp:taxon-name><tp:taxon-name-part taxon-name-part-type="infraorder">Dipsocoromorpha</tp:taxon-name-part></tp:taxon-name>. Flap like processes of the genitalia occur in other <tp:taxon-name><tp:taxon-name-part taxon-name-part-type="family">Schizopteridae</tp:taxon-name-part></tp:taxon-name>, but the origin of this process in <italic><tp:taxon-name><tp:taxon-name-part taxon-name-part-type="genus">Hypsohapsis</tp:taxon-name-part></tp:taxon-name></italic> is unclear. Unfortunately, dissection of the abdo<!--PageBreak-->men would be necessary for a detailed study of the above mentioned structures. Since only one specimen of the species was collected, we have limited our observations to studying the intact abdomen.</p></tp:treatment-sec><tp:treatment-sec sec-type="distribution" id="SECID0EWWBG"><title>Distribution.</title><p>One specimen of this genus has been collected in Brazil.</p></tp:treatment-sec></tp:taxon-treatment>
